# Supplementary material for: Flame-Retardant GF-PSB/DOPO-POSS Composite with Low Dk/Df and High Thermal Stability for High-Frequency Copper Clad Applications
Source: Polymers (Basel). 2024 Feb 17;16(4):544. doi: 10.3390/polym16040544 (PMC10892954; doi:10.3390/polym16040544)
Supplement: Supplementary file 1 [file polymers-16-00544-s001.zip]

Archive with 1 entries (1 files):
- polymers-2836930-supplementary.pdf
